# Supplementary material for: Local Effects of Nest-Boxes for Avian Predators over Common Vole Abundance during a Mid-Density Outbreak
Source: Life (Basel). 2023 Sep 26;13(10):1963. doi: 10.3390/life13101963 (PMC10608117; doi:10.3390/life13101963)
Supplement: Supplementary file 1 [file life-13-01963-s001.zip]

Archive with 1 entries (1 files):
- life-2532235-supplementary.pdf
